# Supplementary material for: The Origins of Specificity in Polyketide Synthase Protein Interactions
Source: PLoS Comput Biol. 2007 Sep 28;3(9):e186. doi: 10.1371/journal.pcbi.0030186 (PMC1994986; doi:10.1371/journal.pcbi.0030186)
Supplement: Dataset S2 — (13 KB TXT) [file pcbi.0030186.sd002.txt]

------------------------------------------------------------
Dataset S2: Compatibility class multiple sequence alignments
------------------------------------------------------------

To accompany:
The Origins of Specificity in Polyketide Synthase Protein Interactions
Mukund Thattai, Yoram Burak, Boris I. Shraiman


Alignments are shown in CLUSTAL format. Each row shows an interacting head-tail pair, labeled by the PKS pathway it belongs to, and the interface number within that pathway. For example, the row labelled ampho_001 represents the interface between the head of ampho_001 and the tail of ampho_002, the 1st and 2nd proteins of the amphotericin PKS pathway. We first list matching head-tail pairs from each comatibility class. We then list mismatched pairs, and pairs that involve unclustered domains (designated H0 or T0). 

Head and tail alignments are separated by a spacer: -->-- if the corresponding genes are adjacently transcribed, and ----- otherwise. We see that 72/90 H1-T1 pairs, 22/22 H2-T2 pairs, and 15/16 H3-T3 pairs are adjacently transcribed.

At the end of each line, we give each head and tail domain a log-likelihood score: the lower this number, the more similar the domain is to others in its class. The score is -log10(p), where p is the probability of the given sequence arising from a position-specific weight matrix generated by considering all other sequences in the same class. Note that sequences with gaps tend to score poorly by this measure. To check if a domain might be mis-classified, compare its score with that of others in the same class.


-----------
CLASS H1-T1
-----------

                <------HEAD------->     <----------TAIL----------->
ampho_001       IESVSVDRLLDIIDEEFEI-->--QEKVVDYLRRVTNDLRRARRRIGELES   14.6  13.7
ampho_003       LDGASDEDMFALLDDELGL-----EQKLRDYLKLATADLRRARRRVGELES    9.9  11.6
ampho_005       IEAASAEEIFAFIDNELGR-->--ESKLVDYLKWVTADLHQTRRRLQEAES    8.2  10.5
ansam_002       LRDAGVAELFEFIDTRLGR-----HEKLVDYLRWVTADLHETRRKLADLES   13.2  15.5
ansam_003       LDHISDDELFRLADSRLGP-->--EKKLRDYLKRALAENERVQQRLRALET   18.7  17.9
ascom_002       SADATADEIFDLIDREL-------QDKTVEYLRWATAELQKTRAEL----A   10.2  28.3
aureo_001       RSAASLEEVFDLLDDQLGK-----DAKTLEYLKRLTAELLETRERLRTAEA   15.2  16.2
aureo_002       LDGATDDEVLDFISNELGI-->--DDKIRYFLKKVTADLHETRGRLKELED   10.5  15.7
averm_001       FTSATEAEIFKFIDNDLGL-->--EAKLLEYLKRVTADLDRTRRRLYEVVE   15.5  15.7
averm_003       LAETSDEEMFALIDREVGF-----EEKLRDYLKRVTADLLNVRRRLQQIES   15.4  14.7
borre_001       FAAATDDEMFELLEKRFGI-->--EDKLRHLLKRVSAELDDTQRRVREMEE   12.1  16.6
borre_002       LKSASRTEVLDFLTNELGI-->--DEELLDYLKRTASNLQEARQRVHELEE   16.6  19.1
borre_003       LENATADEIYALIDNELGI-->------------MTADLRSARARLQELES   11.7  26.5
borre_004       LDDLSDDDLFDFIDAKFGR-->--EQKLRTYLRRVTADLADVTERLQRAED   11.3  18.9
borre_005       LSTATDDEIFALVDSELGE-->--QDKLRDYLRKTLADLRTTKQRLRDTER   10.5  17.0
chalc_001       LDSASDDDLFAFIEDQL---->--DDKIRDYLKRVVAELHSTRQRLNALEH   10.5  16.1
chalc_002       LAASSDDELFDLFDSDFRS-->--EEKLRDYLRRAMTDLHEAREQIRRTES   15.6  13.9
chalc_003       IDSADDDEIFAFLDESFGD-->--EQKLRDYLKRATTELHKATERLKEVEQ   10.9  12.5
conca_002       IGSASADELFDLLDNNFGM-->--EQKLLEYLRRATADLGQARQRLREEED   12.8  11.4
conca_003       MDTASDDELFEFIDNELGM-->--DDKLRDYLKRVAADLHRTRRRLQEVEG   11.1  10.5
conca_004       IESASHDEIFDLIDNQLGI-->--EQKLRDYLNRVTIDLQQTRRRLRDVEE    9.8  15.4
eco02_001       IESASADDLFDIINNEFGK-->--EEKLLENLKWMTNELRRARRRLHEVEA   11.2  15.7
eco02_003       IEEASDDELFALIDKKFGQ-->--EAKLREYLKKVTTDLDEAYGRLREIES   11.5  15.4
eco02_004       LQEASDEELFAFINKGLGR-->--EETLRDYLKLVTADLHQTRQRLRDVEA   11.5  10.9
eco02_005       IQSATADEIFDLLDDELGL-->--EEKYLDYLKRATTDLREARRRLREVEE    9.3  10.1
eco02_006       LETATDDELFDLLDNELGA-->--EDKLRDYLKRATADLRQARRRLREVED    7.6   8.1
eco02_007       LQEATPDELFEFIEKEFGI-->--QDKILGYLKRVTADLHQTRQRLREVEA   13.2  11.2
eco02_008       LETATDDDLFDFIGKEFGI-->--EEKLRYFLKRVTADLHETRRRLQEVES    9.3  10.6
eryta_001       LLDADLDELVAALGRELGD-->--QDRTAALLRRATTELRAARRRVQQLES   18.0  19.9
eryta_002       DDDTSDDELFSLLDARLGA-->--EARLRQYLKRTLGELESVTAELDEVTA   14.6  22.4
eryth_001       LGEAGVDELLEALGRELDG-->--SEKVAEYLRRATLDLRAARQRIRELES   15.9  15.4
eryth_002       SEDASDDELFSMLDQRFGG-->--EEKLRRYLKRTVTELDSVTARLREVEH   12.4  16.0
fr008_001       LDDASDEELFRLMDGGAP------EDRLRAYLKRAVTDLQEARQQLSDAEN   15.6  18.4
fr008_002       LDTTTDDEMFDLIDNELGL-->--EAKLRDYLKKVTTDLRRTRQRLETVEA    8.7  12.4
fr008_003       FASASDEDMFDMLDNELGL-----EQKLRDYLKRASADLKRSRQRVTELEA   10.7  16.0
fr008_005       FESASTDEVFAFIDNELGR-->--DKKLVDYLKWVTADLHKTRRRLEEAEA    8.7  11.8
gelda_001       LDTANADDVFAFIDQEFGV-->--DEKLLNYLKRVTADLHQTRERLRKAEA   10.7  12.8
herbi_001       LDTANADDVFAFIDQEFGV-->--DEKLLNYLKRVTADLHQTRERLRKAEA   10.7  12.8
hygro_002       LEDASQSELLSFIDKEFGR-->--SKTLTDYLKWVTADLYRTRERLAEVES   13.2  19.5
hygro_003       LDAASAREIFDFLDGKAG--->--EDEFLHYLKKAAADLRDARQQIQELEA   14.1  19.0
lanka_001       VDTVDDEELFALLDQRFGE-----EDKLRRYLRRTAGDLEAVSARLRETEY   13.4  18.2
megal_001       LGEAGVDELLDALERELDA-->--NDKVAEYLRRATLDLRAARKRLRELQS   15.4  19.1
megal_002       SDDASDDELFSMLDRRLGG-->--EDRLRRYLKRTVAELDSVTGRLDEVEY   11.7  18.3
monen_001       LKAASADQIFDFIDNELGV-->--EEQLVEYLRRVTTELHDTRRRLVQEED    9.5  16.0
monen_002       LETATAEQVLDFIDNELGV-->--EEKLVDYLKRVSADLHATRQRLREAEE   10.1   9.4
monen_003       LDDVSDDEMFEFIDREL---->--EAKLRQYLKRVTVDLGQARRRLREVEE   10.0  10.7
monen_004       LQVATTDQVLDFIDKELGV-->--EEELVDYLKRVAAELHDTRQRLREVED   14.1  10.7
monen_005       LESASDDELFELIDRELPS-->--EDKLRHYLKRVTADLGQTRQRLRDVEE    9.3  10.0
monen_006       LSTASADDMFALIDREWGT-----EEKLLEYLKRVTADLRQTERRLQDVES   12.0  12.4
monen_007       LEAASADDIFDLISSEFGK-----EEKLLDHLKWVTAELRQARQRLHDKES   10.4  15.0
mycin_001       LSGASDEDLLAFIDEQI---->--ANRMREYLQRMTVELHGARQRLRHLEQ   15.0  25.6
mycin_002       LRSASDDELFQLLDSDFRT-->--EEKLREYLRRALADLHEARAQVHRLTE   11.6  15.8
mycin_003       IDAADDDAIFAYLDDRLSD-->--EQKLREYLKRSTRELHQTTERLRELEE   16.4  15.5
nanch_001       LASATADEILDFIDNELGV-->--EEKLVEYLRRVTTELHDARTRLRELEE    8.2  10.5
nanch_002       LEAATTDQVLDFIDKELGV-->--EERLVDYLKRVAADLHDTRARLREVED   10.7  10.4
nanch_003       LESASDDEMFALIDQQLGS-->--EDKLRQYLKRVTVDLGEARARLRKAEQ    9.1  13.3
nanch_004       LTLATADEVLAFIDNELGT-->--EERLVDYLKRVATDLHDTRRRLREVEE   11.8  10.0
nanch_005       LESASDDEMFALIDQQLGS-->--EEKLRQYLKRVTLDLGQAKQRLREAEE    9.1  12.0
nanch_006       LETASADEMFALIDREFGE-----DKKLLDYLKRVTADLREAQRRLKDVEY    8.4  13.2
nanch_007       LETATAEDIFDLIATEFGK-----EAKLLDHLKWVTAELRDTRRRLREAES   13.4  11.7
nidda_002       LRSASDDELFDLYDSEF---->--EEKLREYLRRAMGDLHSARERLAELES   11.7  12.4
nidda_003       LDAAADDEIFAYIDERFGT-->--AAKLRSYLRRVTAELHRATEQLRAVEE   12.8  14.3
nysta_001       IDTVSVDRLLDIIDEEFET-->--QEKIVDYLRRVTSDLRRARRRIGELES   15.0  13.9
nysta_003       IEEASDDDMFALLDDELGL-----EQKLRDYLKLATADLRRTRRRVHKLES    9.3  12.6
nysta_005       IEAASAEEVLAFIDHELGR-->--EKKLVDYLKWVTKDLHQTRQRLQEVEA   11.7  12.6
olean_001       VEDATIDELFEVLDNELGN-->--DEKIVEYLKRATVDLRKARHRIWELED   17.4  19.0
olean_002       AAWTSDDDLFAFLDKRLET-----AEKLREYLWRATTELKEVSDRLRETEE   17.2  20.2
phosl_001       LASASAAELMQFIDTELGD-->--DSQLVAYLRKVTTDLQKTRLRLRDAET   13.6  20.2
phosl_003       LADADRAEVLAFIDRELGL-->--EEQLLDYLKRVTADLHDTRVRFQAAEE   11.8  16.5
phosl_005       LADASDDDMLDALGREFGI-->-----MRHFLTELTAELRQAKKRISAYEA   11.6  33.1
pikro_001       FMNASAEELFGLLDQDPST-->--EEKYLDYLRRATADLHEARGRLRELEA   21.8  10.8
pikro_002       LDEASDDDLFSFIDKELGD-->--EDKLRDYLKRVTAELQQNTRRLREIEG    8.7  14.2
pimar_001       LVSASDEELFRLMDAE--------EEKLREYLKRAIADLHETRQQLDETEA   16.0  12.0
pimar_002       FESASDDEVFDLLDNELGL-----EQKLRDYLKRASADLRRSRQRVGELEA    7.7  12.7
pimar_004       LEAASTDEIFAFIDNELGR-->--DKKLVDYLKWVTNDLHQTRQRLREVES    7.7  10.7
rapam_002       LSSASASEILDFIDREFGD-----QDKVVEYLRWATAELHTTRAKLEALAA   10.4  19.4
rifaB_003       LDTASDEELFALVDGL----->--EGQLRDYLKRAIADARDARTRLREVEE   15.3  18.0
rifaB_004       LEAASADEVLDFIDEELGL-->--DEKLLKYLKRVTAELHSLR---KQGAR    7.9  32.4
rifam_003       LDTASDEELFALVDGL----->--EGQLRDYLKRAIADARDARTRLREVEE   15.3  18.0
rifam_004       LEAASADEVLDFIDEELGL-->--DEKLLKYLKRVTAELHSLR---KQGAR    7.9  32.4
sorap_001       FKSATKEELFAAFDEAFGG-->--DEKLVSYLQQAMNELQRAHQRLRAVEE   19.1  19.3
spino_002       LRSATDDELFQLLDNDLEL-->--EEKLREYLRRALVDLHQARERLHEAES   10.9  11.3
spino_003       LDSATHDEIFEFIDNELDL-->--EEKLFGYLKKVTADLHQTRQRLLAAES   10.3  16.6
spino_004       LTAATDDEIFDLIDRKFRR-->--EEKLREYLKRVVVELEEAHERLHELER   11.2  14.7
tylac_001       LDSANDDDLFAFIEEQL---->------------MTAELVATRKRLGALEE   11.9  31.4
tylac_002       LSTASDDELFELLDSGFTP-->--EDKLRAYLRRAMADLHESRERLRATEA   14.1  13.2
tylac_003       LEAADDHEIFAFLDERF---->--EQQLRAYLKRATTELHRTSEQLREERA   13.2  18.0
vicen_001       LESATADELFDILDGELST-----EKKLLDYLKRATTDLREARRRLREMEE   10.4  10.5
vicen_002       LDDASDDEIFDFIDSTFGK-->--EAKLREYLKRVTTDLHETNERLREVEG   10.9  12.7
vicen_003       LETATADDIFAFIDKDLGL-->--EEKLLDYLKRVTADLHATRQRLREAES    9.0   8.0
 


-----------
CLASS H2-T2
-----------

                <------HEAD------->     <----------TAIL----------->
ampho_002       LDDMDAEALLRLAAENSAN-->--TNKYVEALRSSLKEIERLRKQNEQLVA   14.7  12.4
ampho_004       VDSMTVADLVRAALNGQSD-->--AENVVAALRAAVKETERLRRRNRTIVA   17.5  16.0
ansam_001       FDDMAADELVRRALGGE---->--REQLLDALRASLRENERLRATG-----   20.2  29.8
ascom_001       TTAEPDDELFDDMDADALI-->--ENDLIEALRTSVKDNAQLRRENTALRA   34.1  18.1
chalc_004       VDGLDAEALVDLVLNQSD--->--QEKVLEALRTSVKDAERLRKRNRELLA   14.3  14.7
conca_001       IDAMDVAELVRMAREGIES-->--DTTVVEALRDALKETARLRRENRQLQA   16.1  16.0
conca_005       TSGIEEMDVDGLVRLALGS-->--TDKVVEALRASLLENERLRGENTRLRD   22.8  13.6
fr008_004       IDAMDVDGLVQAALNGNPD-->--SEKVVEALRASLKETERLRRQNRDLAA   16.8  10.0
gelda_002       LAELDADELVSRAMRGTTF-->--REDLVKALRTSLMDAERLKRENDRLIA   19.5  14.3
herbi_002       LAELDADELVSRAMRGTTF-->--REDLVKALRTSLMDAERLRRENDRLIA   19.5  13.0
hygro_001       IDAMDTEALIRHVMDGTGA-->--NEQLVEALRVSAKENARLRRENASLQE   18.1  18.5
mycin_004       PDDLDAEALISLAMRQSDR-->--PDRLLEALRSALKEGDRLRSQLRQMTE   17.1  25.0
nidda_004       IDALSPAELIRLAKTGAGQ-->--IDEVLDALRTSVKETERLRRRNQELVA   18.6  14.0
nysta_002       LDDMDAEALLRLATENSAN-->--PDKYVEALRSSLKEIERLRRQNEQLVA   14.7  11.7
nysta_004       VDSMTVADLVRAALNGQSD-->--ENNVVAALRAAVKETDRLRRQNRMLVA   17.5  14.9
pikro_003       EASIDDLDAEALIRMALGP-->--NEQLVDALRASLKENEELRKESRRRAD   20.9  17.6
pimar_003       IDAMDIADLVQAAFDGNSP-->--SETVVAALRASLKEAENLRRQNRKLVA   17.4  14.5
rapam_001       EAFVDEMDADALIKHVLEE-->--EDQLLDALRKSVKENARLRKANTSLRA   25.5  15.9
rifaB_001       AELIDALDISGLVQRALGQ-->--NEQIVDALRASLKENVRLQQENSALAA   24.1  21.6
rifam_001       AELIDALDISGLVQRALGQ-->--NEQIVDALRASLKENVRLQQENSALAA   24.1  21.6
spino_001       ATSIDAMDVAGLVEAALGE-->--YEEVVEALRASLKENERLRRGRDRFSA   19.2  19.1
tylac_004       LDDLDGDALVRLALGEPGE-->--AERLTEALRTSLKEAERLRRQNRELRA   16.9  12.4


-----------
CLASS H3-T3
-----------

                <------HEAD------->     <----------TAIL----------->
curac_008       FQEMSEDEMANILARKLES-->--TIDYKALMENAFLQIETLQSKLEAFEN   20.0  31.3
curac_009       IEDISEEEFEALAAQQLEK-->--NKEQLSLSKQMFLALKQAEAKLEMMEL   12.3  20.7
curac_011       ITELSEIELEASVLQEIEA-->--KEQSLSALQRALIALKDARSKLEKYET   19.0  30.0
cysto_003       LEQLPQDELGALLDQKLAA-----QNEHNARLARALVAMEKMQARLEASER    8.1  17.8
epoth_003       IEEMSQDDLTQLIAAKFKA-->--QQNPLKQAAIIIQRLEERLAGLAQAEL   22.6  37.3
jamai_005       TKELSEEQLEELINQELNL-->--NLEQLSPLQKSFLVIERLKSKVDTLEK   16.4  28.5
jamai_006       IENISEEEFEALAAQQLEK-->--NKDQLSLSKQMFLALKQAETKLEMMEL   13.8  21.9
melit_003       LEQLPQDELGALLDQKLAD-->--QNEHSARLARALVALEKMQARLEASER   10.4  15.3
myxal_001       IDDMSEEEVERLFAQRVAQ-->--EKIAQYSPKRLALLAMDLKSRLDAVEG   14.3  34.3
myxal_003       VKQLSDEEAEALLAEKLAA-->--ESNELSPAKRMLVALEKMQTRLNAVEG   10.6  25.1
myxot_003       LEQLPQNELGSLLDEKLAL-->--QHEHSARLARALVALEKMQAKLEASER   10.4  16.5
stigm_003       LDVLSRNEVESRLDERLAA-->--QGEDLGRLKRALTALEKMQAKLDAAER   14.7  22.4
stigm_004       LDALSDDEMAARLAEKLAA-->--SQDHRSLLKQSFLEIERLQAKVDSLER   11.4  23.9
stigm_006       IQQLSDDEVAASINEELAA-->--PVEQLSPLQQALLALREMRAKLDASER   11.3  18.1
stigm_007       LEGLPEEELIALFDREMAA-->--PIDYPARLRRALRVVRELQAELKSGRR   14.9  30.8
stigm_008       LDELSEDQVASLLAERLNA-->--TKDNQDLLKRALVTIDKLQAKVDALER   10.3  25.3


-------------------------
Unclustered or mismatched
-------------------------

                <------HEAD------->     <----------TAIL----------->
averm_002 H0-T2 AEDSSSSRNRTHHTHEGET-----SEKLVDALRASLKANQTLRARNEQLAA   --.-  16.6
curac_007 H0-T3 IKQSSNQELESSIDQILES-->--EKQQIKQLSPLQRAALALKKLETKLNN   --.-  43.6
curac_010 H0-T3 INQLSEDEMDLAVSQAVSQ-->--QTTQLSNQQLLLLKIQQATAKLHEIET   --.-  36.3
curac_012 H0-T0 VDHAIAAELQEIKNLLKEG-->--TTQQDVSSQEVLQVLQEMRSRLEAVNK   --.-  --.-
cysto_004 H0-T3 AQRLSETELHSLIHSLSGD-->--IRGLSPEKRVNLAKMLLRSAGEVAPES   --.-  27.9
eco02_002 H0-T2 LNGLDSLDGPSGNDNDSNR-->--NEKVVEALRASLKETERLRRRNQELTD   --.-  10.3
epoth_004 H1-T0 VASLDEDGLFALIDESLAR-->--EGQLLERLREVTLALRKTLNERDTLEL   20.8  --.-
epoth_005 H3-T0 LRGMTDEQKDALLAEKLAQ-->--ATTNAGKLEHALLLMDKLAKKNASLEQ   18.8  --.-
melit_004 H0-T3 AQRLSETELHSLAQSLSGD-->--VRGLSPEKRVNLAKMLLRSAGESVPES   --.-  27.5
mycol_001 H0-T1 MFRTPTSEISPTLEGGRGV-->--EENLRVYLKQVITDLHQMQARLRKIEK   --.-  26.5
myxal_002 H3-T0 VTELSDEEVERLIAQKLS--->-------------MLLALDLHAESEALKR   14.6  --.-
myxal_005 H0-T3 VDESAADDKEVFV-------->--PAEQPSALQRAALLVEKMQARLDAVER   --.-  19.6
myxot_004 H0-T3 AGRLSESELRDLAHSFPGD-->--VRGLSPEKRVSLAKMLLRSAGEAVPEQ   --.-  26.8
nanch_008 H1-T2 LQEASADEVLQFIDSHLGR-----DAKVVEALRTSLLETERLRKENDRLRA   13.2  13.0
nanch_010 H0-T1 VEHPTSTLLGKYLAETYEA-----QEQLVDYLKRVATDLHDTQQRLREVEA   --.-  12.1
nidda_001 H3-T1 LEEQPDEPLGAPLDERLDE-->--NDKIRSYLKRATAELHRTKERLAELES   20.2  14.6
rifaB_002 H0-T2 ERSIADLGVDDLVQLAFGD-->--YEKVVEALRKSLEEVGTLKKRNRQLAD   --.-  20.5
rifam_002 H0-T2 ERSIADLGVDDLVQLAFGD-->--YEKVVEALRKSLEEVGTLKKRNRQLAD   --.-  20.5
stigm_001 H0-T3 FQELSNEDLLGMLSDDKED-->--SDMMKQLARMIRDLPPDRRAFLADLLR   --.-  42.3
stigm_002 H0-T3 VDALSGTALAELFDEQLSA-->----------------MQKMSTRLDALQR   --.-  46.1
stigm_005 H0-T3 LEGLSDDESGRLASGTAQR-->-----MSSFLERVAELSPEKRAALAELLR   --.-  36.0
